# Supplementary material for: Identification of Key Aromatic Compounds in Basil (Ocimum L.) Using Sensory Evaluation, Metabolomics and Volatilomics Analysis
Source: Metabolites. 2023 Jan 4;13(1):85. doi: 10.3390/metabo13010085 (PMC9865694; doi:10.3390/metabo13010085)
Supplement: Supplementary file 1 [file metabolites-13-00085-s001.zip]

Archive with 3 entries (3 files):
- 11.28-metabolites-2090276-peer review Supplemental/Supplemental Figure S1.pdf
- 11.28-metabolites-2090276-peer review Supplemental/Supplemental Table S1.xlsx
- 11.28-metabolites-2090276-peer review Supplemental/Supplemental Table S2.xlsx
