# Supplementary material for: Identification of Key Aromatic Compounds in Basil (Ocimum L.) Using Sensory Evaluation, Metabolomics and Volatilomics Analysis
Source: Metabolites. 2023 Jan 4;13(1):85. doi: 10.3390/metabo13010085 (PMC9865694; doi:10.3390/metabo13010085)
Supplement: Supplementary file 1 [file metabolites-13-00085-s001.zip › 11.28-metabolites-2090276-peer review Supplemental/Supplemental Table S1.xlsx]

## Sheet: Sheet1
Supplemental Table S1. Assignment of volatiles in Ocimum spp L. leaves after HS-SPME-GC–MS analysis.
GC-MS metabolites
	A	B	C	D	E	F	G	H
1
2	Experiment title: MRM transitions of volatile from Ocimum spp L. plant species
3	Organism/Plant species: Basil (Ocimum spp L.)
4	Organ/tissue: Leaf
5	Analytical tool: Qualitative Analysis Navigator B.08.00, MassHunter Quantitative Analysis B.09.00 (Agilent 7000D), MS-DIAL ver.4.38
6
7	Peak no.- number referenced back to the main text
8	CAS-Chemical Abstracts Service Registry Number
9	RT- Retention time, in minutes
10	Putative Name- putative identification of the metabolite
11	Categories-volatile categories
12	RI (NIST)-retention index in NIST library (Version 2.3)
13	RI-retention index was measured
14	Identification level (A; B; C; D)- (A) Identified compounds; (B) Putatively annotated compounds; (C) Putatively characterized compound classes; (D) Unknown compounds
15
16	Peak no.	CAS	RT	Putative Name	Categories	RI (NIST)	RI	Identification level
	NO.1	110-62-3	3.12	Pentanal	Aldehyde	699	741	A
	NO.2	6728-26-3	7.68	2-Hexenal, (E)-	Aldehyde	854	837	A
	NO.3	928-96-1	7.86	3-Hexen-1-ol, (Z)-	Alcohol	857	841	A
	NO.4	2867-05-2	11.37	α-Thujene	Terpene	929	915	B
	NO.5	80-56-8	11.68	α-Pinene	Terpene	937	921	A
	NO.6	79-92-5	12.47	Camphene	Terpene	952	934	B
	NO.7	127-91-3	14.22	β-Pinene	Terpene	979	963	B
	NO.8	3391-86-4	15.22	1-Octen-3-ol	Alcohol	980	979	A
	NO.9	123-35-3	15.47	β-Myrcene	Terpene	991	983	A
	NO.10		16.16	unknown-16.16				D
	NO.11	99-86-5	17	α-Terpinene	Terpene	1017	1008	A
	NO.12	470-82-6	18.29	Eucalyptol	Terpene	1032	1026	B
	NO.13	3779-61-1	18.69	trans-β-Ocimene	Terpene	1049	1032	B
	NO.14	13877-91-3	19.36	β-Ocimene	Terpene	1037	1042	B
	NO.15	99-85-4	19.89	γ-Terpinene	Terpene	1060	1050	A
	NO.16	112-32-3	21.51	Formic acid, octyl ester	Acid ester	1114	1074	B
	NO.17	1195-79-5	22.01	Fenchone	Ketone	1096	1081	B
	NO.18	1124-20-5	22.19	Benzene, 1-methyl-3-(1-methylethenyl)-	Others	1082	1084	B
	NO.19	78-70-6	23.28	Linalool	Terpene	1099	1100	A
	NO.20		23.38	unknown-23.38			1101	D
	NO.21		23.47	unknown-23.47			1102	D
	NO.22	1632-73-1	23.7	Fenchol	Terpene	1113	1106	B
	NO.23		24.11	unknown-24.11			1112	D
	NO.24	29803-82-5	24.16	cis-2-p-Menthen-1-ol	Terpene	1122	1112	B
	NO.25		24.3	unknown-24.3			1114	D
	NO.26	460-01-5	24.83	Cosmene	Terpene	1131	1122	B
	NO.27		24.98	unknown-24.98				D
	NO.28	464-48-2	25.62	(-)-Camphor	Terpene	1142	1133	B
	NO.29	35628-00-3	26.08	Ipsdienol	Terpene	1147	1140	B
	NO.30		26.66	unknown-26.66			1148	D
	NO.31	507-70-0	27.15	endo-Borneol	Terpene	1167	1156	A
	NO.32	464-41-5	27.38	Bornyl chloride	Others		1159	B
	NO.33	562-74-3	28.03	Terpinen-4-ol	Terpene	1177	1168	A
	NO.34	140-67-0	30.42	Estragole	Alcohol	1196	1203	B
	NO.35	16721-38-3	31.07	cis-Piperitol	Terpene	1195	1213	B
	NO.36		31.23	unknown-31.23				D
	NO.37		31.36	unknown-31.36				D
	NO.38	1197-07-5	31.46	trans-Carveol	Terpene	1217	1218	B
	NO.39		31.59	unknown-31.59				D
	NO.40		31.81	unknown-31.81				D
	NO.41	106-25-2	31.96	Nerol	Terpene	1228	1226	A
	NO.42	1197-06-4	32	cis-Carveol	Terpene	1229	1226	B
	NO.43		32.38	unknown-32.38				D
	NO.44	6485-40-1	32.77	(-)-Carvone	Ketone		1238	B
	NO.45		32.93	unknown-32.93				D
	NO.46		33.15	unknown-33.15				D
	NO.47	104-46-1	33.34	Anethole	Others	1286	1246	B
	NO.48		33.46	unknown-33.46				D
	NO.49		33.63	unknown-33.63				D
	NO.50		34.09	unknown-34.09			1257	D
	NO.51		34.19	unknown-34.19				D
	NO.52	16750-82-6	34.48	p-Mentha-1,8-dien-3-one, (+)-	Terpene		1263	B
	NO.53		35.28	unknown-35.28				D
	NO.54	25679-28-1	35.53	cis-Anethole	Others	1254	1279	B
	NO.55	72746-44-2	35.81	Dihydroedulan	Others	1293	1283	B
	NO.56		36.48	unknown-36.48				D
	NO.57	1619-26-7	36.65	Isoascaridol	Alcohol	1306	1296	B
	NO.58		37.55	unknown-37.55				D
	NO.59		38.14	unknown-38.14				D
	NO.60	29873-99-2	38.64	γ-Elemene	Terpene	1434	1327	B
	NO.61		38.78	unknown-38.78			1329	D
	NO.62		38.94	unknown-38.94				D
	NO.63	17699-14-8	39.5	α-Cubebene	Terpene	1351	1340	B
	NO.64	97-53-0	40.76	Eugenol	Terpene	1357	1360	B
	NO.65	3856-25-5	41.4	Copaene	Terpene	1376	1370	B
	NO.66	5208-59-3	41.73	(-)-β-Bourbonene	Terpene	1384	1375	B
	NO.67		41.83	Bicyclo[4.3.0]nonane, 7-methylene-2,4,4-trimethyl-2-vinyl-	Terpene		1377	B
	NO.68	13744-15-5	42.12	β-Cubebene	Terpene	1389	1381	B
	NO.69	515-13-9	42.36	β-Elemene	Terpene	1391	1385	B
	NO.70	41432-70-6	43.03	β-Longipinene	Terpene	1403	1395	B
	NO.71	489-40-7	43.18	α-Gurjunene	Terpene	1409	1398	B
	NO.72		43.91	unknown-43.91				D
	NO.73		44.33	unknown-44.33				D
	NO.74	93-15-2	44.43	Methyleugenol	Others	1402	1417	A
	NO.75	18252-44-3	44.67	β-Copaene	Terpene	1432	1422	B
	NO.76	17334-55-3	44.76	β-Gurjunene	Terpene	1432	1423	B
	NO.77		44.87	unknown-44.87				D
	NO.78	489-39-4	45.36	Aromandendrene	Terpene	1440	1433	B
	NO.79	3691-12-1	45.43	α-Guaiene	Terpene	1439	1434	B
	NO.80		45.55	unknown-45.55				D
	NO.81	6753-98-6	46.22	Humulene	Terpene	1454	1447	B
	NO.82	157477-72-0	46.66	cis-Muurola-4(15),5-diene	Terpene	1463	1455	A
	NO.83	25246-27-9	46.83	Alloaromadendrene	Terpene	1461	1457	B
	NO.84	22567-17-5	46.97	γ-Gurjunene	Terpene	1473	1460	B
	NO.85	16729-00-3	47.26	Cadina-1(6),4-diene	Terpene	1481	1464	B
	NO.86	23986-74-5	47.87	Germacrene D	Terpene	1481	1474	B
	NO.87	4630-07-3	48.01	Valencen	Terpene	1492	1477	A
	NO.88		48.17	unknown-48.17			1479	D
	NO.89	54324-03-7	48.28	Bicyclosesquiphellandrene	Terpene	1489	1481	B
	NO.90	30021-74-0	48.53	γ-Muurolene	Terpene	1477	1485	B
	NO.91		48.77	unknown-48.77			1489	D
	NO.92	31983-22-9	48.87	α-Muurolene	Terpene		1491	B
	NO.93	6379-72-2	49.01	trans-Methylisoeugenol	Terpene	1500	1493	B
	NO.94	3691-11-0	49.18	α-Bulnesene	Terpene	1505	1496	B
	NO.95		49.34	unknown-49.34				D
	NO.96	39029-41-9	49.71	γ-Cadinene	Terpene	1513	1505	B
	NO.97	483-77-2	50.1	Calamenene	Terpene	1523	1512	B
	NO.98	16729-01-4	50.43	Cadina-1(10),4-diene	Terpene		1517	B
	NO.99	29837-12-5	50.74	Cubenene	Terpene	1532	1523	B
	NO.100		50.85	unknown-50.85				D
	NO.101	24406-05-1	50.99	α-Cadinene	Terpene	1538	1527	B
	NO.102	21391-99-1	51.25	α-Calacorene	Others	1542	1532	B
	NO.103	25532-79-0	51.49	(E)-α-Bisabolene	Terpene	1512	1536	B
	NO.104	639-99-6	51.7	Elemol	Alcohol	1549	1540	B
	NO.105		52.08	unknown-52.08				D
	NO.106	50277-34-4	52.38	β-Calacorene	Others	1563	1551	B
	NO.107	5986-49-2	52.53	Palustrol	Terpene	1568	1554	B
	NO.108	142-50-7	52.67	Nerolidol	Terpene	1544	1557	B
	NO.109		53.01	unknown-53.01			1563	D
	NO.110	6750-60-3	53.14	Espatulenol	Terpene	1576	1565	B
	NO.111	1139-30-6	53.38	Caryophyllene oxide	Others	1581	1569	A
	NO.112	1212211-43-2	53.75	Aromadendrane-4,10-diol	Alcohol		1575	B
	NO.113		53.9	unknown-53.9				D
	NO.114		54.02	unknown-54.02				D
	NO.115		55.06	unknown-55.06				D
	NO.116	19912-67-5	55.27	Epicubenol	Others	1627	1602	B
	NO.117		55.45	unknown-55.45			1605	D
	NO.118	20129-39-9	55.79	α-Corocalene	Terpene	1623	1611	B
	NO.119	19431-79-9	56.18	Caryophylladienol II	Terpene	1637	1618	B
	NO.120	79580-01-1	56.39	11,11-Dimethyl-4,8-dimethylenebicyclo[7.2.0]undecan-3-ol	Terpene	1646	1622	B
	NO.121		56.48	unknown-56.48				D
	NO.122	5937-11-1	56.8	γ-Cadinol	Terpene	1640	1630	B
	NO.123	42536-97-0	57.32	Cyclopentaneacetic acid, 3-oxo-2-(2-pentenyl)-, methyl ester, [1α,2α(Z)]-	Acid ester	1685	1639	B
	NO.124	481-34-5	57.46	α-Cadinol	Terpene	1653	1641	B
	NO.125		57.6	unknown-57.6				D
	NO.126	483-78-3	58.52	Cadalene	Terpene	1674	1661	B
	NO.127	51276-18-7	58.9	Vellerdiol	Terpene		1667	B
	NO.128	81968-62-9	59.12	(1R,7S,E)-7-Isopropyl-4,10-dimethylenecyclodec-5-enol	Terpene	1695	1671	B
	NO.129	56797-40-1	64.06	7-Hexadecenal, (Z)-	Aldehyde	1798	1796	B
	NO.130	112-39-0	65.23	Hexadecanoic acid, methyl ester	Acid ester	1926	1915	A
	NO.131	57-10-3	65.57	Hexadecanoic acid	Organic acid	1968	1967	B
	NO.132	112-79-8	66.33	9-Octadecenoic acid, (E)-	Organic acid		2011	B
	NO.133	1957-11-4	66.42	Octadecanoic acid	Organic acid	2172	2013	B
	NO.134	103-23-1	67.19	Hexanedioic acid, bis(2-ethylhexyl) ester	Acid ester	2398	2029	B
