# Supplementary material for: Identification of Key Aromatic Compounds in Basil (Ocimum L.) Using Sensory Evaluation, Metabolomics and Volatilomics Analysis
Source: Metabolites. 2023 Jan 4;13(1):85. doi: 10.3390/metabo13010085 (PMC9865694; doi:10.3390/metabo13010085)
Supplement: Supplementary file 1 [file metabolites-13-00085-s001.zip › 11.28-metabolites-2090276-peer review Supplemental/Supplemental Table S2.xlsx]

## Sheet: Sheet1
Supplementary Table S2. Assignment of metabolites in Ocimum spp L. leaves after HS-SPME-GC–MS analysis.
GC-MS metabolites
	A	B	C	D	E	F	G	H
1
2	Experiment title: MRM transitions of volatile from Ocimum spp L. plant species
3	Organism/Plant species: Basil (Ocimum spp L.)
4	Organ/tissue: Leaf
5	Analytical tool: Qualitative Analysis Navigator B.08.00, MassHunter Quantitative Analysis B.09.00 (Agilent 7000D), MS-DIAL ver.4.38
6
7	Peak no.- number referenced back to the main text
8	CAS-Chemical Abstracts Service Registry Number
9	RT- Retention time, in minutes
10	Putative Name- putative identification of the metabolite
11	Categories-volatile categories
12	RI (NIST)-retention index in NIST library (Version 2.3)
13	RI-retention index was measured
14	Identification level (A; B; C; D)- (A) Identified compounds; (B) Putatively annotated compounds; (C) Putatively characterized compound classes; (D) Unknown compounds
15
16	Peak no.	CAS	RT	Putative Name	Categories	RI (NIST)	RI	Identification level
	NO.1	3812-32-6	5.556	Silanol, trimethyl-, carbonate	Alcohol	993	980	B
	NO.2	10043-35-3	5.653	Boric acid, 3TMS derivative	Organic acid	993	987	B
	NO.3	79-09-4	6.769	Propanoic acid, 2-(methoxyimino)-, trimethylsilyl ester	Organic acid	1099	1055	B
	NO.4	50-21-5	6.948	Lactic Acid, 2TMS derivative	Organic acid	1066	1064	A
	NO.5	79-14-1	7.2	Glycolic acid, 2TMS derivative	Organic acid	1081	1079	B
	NO.6		7.407	1-Pentamethyldisilyloxycyclopentane	Others		1090	B
	NO.7	109-73-9	7.432	n-Butylamine, 2TMS derivative	Amino acid	1123	1092	B
	NO.8	56-41-7	7.664	Alanine, 2TMS derivative	Amino acid	1100	1106	A
	NO.9	144-62-7	8.307	Oxalic acid, 2TMS derivative	Organic acid	1136	1144	A
	NO.10	7664-38-2	8.969	Phosphoric acid, bis(trimethylsilyl)monomethyl ester	Organic acid	1186	1185	B
	NO.11	141-82-2	9.312	Propanedioic acid, 2TMS derivative	Organic acid	1216	1207	A
	NO.12	72-18-4	9.5	L-Valine, 2TMS derivative	Amino acid	1224	1219	A
	NO.13		9.665	2-Pentamethyldisilanyloxybutane	Others		1229	B
	NO.14	142-62-1	9.849	Hexanoic acid, 2-[(trimethylsilyl)oxy]-, trimethylsilyl ester	Organic acid	1289	1242	A
	NO.15	65-85-0	9.911	Benzoic Acid, TMS derivative	Organic acid	1249	1246	A
	NO.16	56-45-1	10.114	L-Serine, 2TMS derivative	Amino acid	1252	1260	B
	NO.17	141-43-5	10.255	Ethanolamine, 3TMS derivative	Amino acid	1262	1268	A
	NO.18		10.342	unknown-10.342			1275	D
	NO.19	56-81-5	10.424	Glycerol, 3TMS derivative-1	Alcohol	1289	1281	A
	NO.20	72-19-5	10.665	L-Threonine, 2TMS derivative	Amino acid	1292	1296	A
	NO.21	56-40-6	10.844	Glycine, 3TMS derivative	Amino acid	1314	1309	A
	NO.22	110-15-6	10.897	Butanedioic acid, 2TMS derivative	Organic acid	1321	1314	A
	NO.23	473-81-4	11.231	Glyceric acid, 3TMS derivative	Organic acid	1344	1338	A
	NO.24	110-17-8	11.352	2-Butenedioic acid, (E)-, 2TMS derivative	Organic acid	1353	1346	A
	NO.25	15667-21-7	11.811	Erythrono-1,4-lactone, (E)-, 2TMS derivative	Ketone		1379	A
	NO.26	97-53-0	13.039	Eugenol TMS	Others	1473	1473	A
	NO.27	533-50-6	13.14	L-(+)-Erythrulose, tris(trimethylsilyl) ether, trimethylsilyloxime (isomer 1)	Sugar	1526	1481	B
	NO.28	6915-15-7	13.319	Malic acid, 3TMS derivative	Organic acid	1497	1496	A
	NO.29	149-32-6	13.638	meso-Erythritol, 4TMS derivative	Alcohol	1501	1520	B
	NO.30	98-79-3	13.716	L-5-Oxoproline, , 2TMS derivative	Amino acid	1522	1527	A
	NO.31	56-86-0	13.788	L-Glutamic acid, bis(trimethylsilyl) ester	Organic acid	1527	1532	A
	NO.32	96-76-4	13.943	2,4-Di-tert-butylphenoxytrimethylsilane	Others	1549	1545	B
	NO.33	488-16-4	14.291	2,3,4-Trihydroxybutyric acid tetrakis(trimethylsilyl) deriv., (, (R*,R*)-)	Organic acid		1575	B
	NO.34	110-94-1	14.373	Pentanedioic acid, 2-(methoxyimino)-, bis(trimethylsilyl) ester	Organic acid	1587	1581	B
	NO.35		14.489	unknown-14.489			1590	D
	NO.36	583-50-6	14.576	D-(-)-Erythrose, tris(trimethylsilyl) ether, trimethylsilyloxime (isomer 1)	Sugar	1536	1597	B
	NO.37		14.692	unknown-14.692			1608	D
	NO.38		14.746	unknown-14.746			1613	D
	NO.39	139-85-5	14.857	3,4-Dihydroxybenzaldehyde, bis(trimethylsilyl) ether	Aldehyde	1612	1622	A
	NO.40		15.113	β-L-Rhamnose, (R,R,R,S,S)-, 4TMS derivative	Sugar		1645	B
	NO.41	143-07-7	15.152	Dodecanoic acid, TMS derivative	Organic acid	1655	1648	B
	NO.42	133-37-9	15.219	Tartaric acid, 4TMS derivative	Organic acid	1665	1654	B
	NO.43	5336-8-3	15.331	D-(+)-Ribono-1,4-lactone (R,S,R)-, 3TMS derivative	Sugar		1663	B
	NO.44		15.374	Fructose benzoyl oxime, pentakis(trimethylsilyl)-	Sugar		1667	B
	NO.45	10323-20-3	15.471	D-Arabinose, tetrakis(trimethylsilyl) ether, ethyloxime (isomer 2)	Sugar	1654	1676	B
	NO.46	10257-32-6	15.538	d-Ribose, 2,3,4,5-tetrakis-O-(trimethylsilyl)-, O-methyloxime	Sugar		1682	B
	NO.47	149-32-6	16.438	Erythritol, 4TMS derivative	Alcohol		1763	B
	NO.48		16.646	D-(-)-Tagatofuranose, pentakis(trimethylsilyl) ether (isomer 2)	Sugar	1813	1783	B
	NO.49	642-98-8	16.704	Ribonic acid, 2,3,4,5-tetrakis-O-(trimethylsilyl)-, trimethylsilyl ester-2	Organic acid	1799	1788	B
	NO.50		16.776	Fructofuranoside, methyl 1,3,4,6-tetrakis-O-(trimethylsilyl)-, α-D-	Sugar		1795	B
	NO.51		16.863	unknown-16.863			1803	D
	NO.52	36441-93-7	16.96	D-Xylofuranose, 1,2,3,5-tetrakis-O-(trimethylsilyl)-	Sugar		1812	B
	NO.53	138-59-0	17.042	Shikimic acid, 4TMS derivative	Organic acid	1843	1820	A
	NO.54	1824-94-8	17.284	Methyl galactoside (1S,2R,3S,4S,5R)-, 4TMS derivative	Sugar		1844	B
	NO.55	7261-26-9	17.617	D-(+)-Xylose, tetrakis(trimethylsilyl) ether, ethyloxime (isomer 1)	Sugar		1876	B
	NO.56	86-68-0	17.704	Quininic acid (5TMS)	Organic acid	1851	1884	B
	NO.57	56196-14-6	17.854	D-Fructose, 1,3,4,5,6-pentakis-O-(trimethylsilyl)-, O-methyloxime	Sugar	1875	1899	B
	NO.58	87-79-6	17.917	L-(-)-Sorbose, pentakis(trimethylsilyl) ether, methyloxime (syn)	Sugar	1863	1905	B
	NO.59	57-48-7	17.961	D-(-)-Fructose, pentakis(trimethylsilyl) ether, methyloxime (syn)	Sugar	1869	1910	A
	NO.60	10257-28-0	18.062	d-Galactose, 2,3,4,5,6-pentakis-O-(trimethylsilyl)-, o-methyloxyme, (1E)-	Sugar		1920	B
	NO.61	1078-61-1	18.391	Hydrocaffeic acid (3TMS)	Organic acid	1952	1953	B
	NO.62	50-70-4	18.444	D-Sorbitol, 6TMS derivative	Sugar alcohol	1920	1959	B
	NO.63	69-65-8	18.526	D-Mannitol, 6TMS derivative	Sugar alcohol	1964	1967	B
	NO.64	608-66-2	18.57	Dulcitol, 6TMS derivative	Sugar alcohol		1972	B
	NO.65	2280-44-6	18.879	D-Glucose, 5TMS derivative	Sugar	1926	2002	B
	NO.66	7643-75-6	18.937	L-(-)-Arabitol, 5TMS derivative	Sugar alcohol		2007	B
	NO.67	140-10-3	18.976	Cinnamic acid, 3,4-bis(trimethylsiloxy)-, methyl ester	Organic acid	1997	2010	A
	NO.68	526-95-4	19.116	D-Gluconic acid, 6TMS derivative	Sugar acid	2043	2020	B
	NO.69	57-10-3	19.223	Palmitic Acid, TMS derivative	Organic acid	2050	2029	B
	NO.70	89-86-1	19.348	2,4-Dihydroxybenzoic acid, 3TMS derivative	Sugar acid	1833	2038	A
	NO.71		19.624	Trimethylsilyl catechollactate tris(trimethylsilyl) ether	Organic acid	2080	2060	B
	NO.72	537-98-4	19.75	Ferulic acid, 2TMS derivative	Organic acid	2104	2070	B
	NO.73	643-12-9	19.986	Myo-Inositol, 6TMS derivative	Alcohol	2129	2088	A
	NO.74	331-39-5	20.19	Caffeic acid, 3TMS derivative	Organic acid	2155	2105	A
	NO.75	579-36-2	20.364	D-Allose, oxime (isomer 2), 6TMS derivative	Sugar	1998	2118	B
	NO.76	608-81-1	20.484	Glucose oxime, 6TMS derivative	Sugar	2023	2127	B
	NO.77		20.697	unknown-20.697			2144	D
	NO.78		20.929	unknown-20.929			2162	D
	NO.79	57-11-4	21.016	Stearic acid, TMS derivative	Organic acid	2246	2169	B
	NO.80	3198-49-0	21.219	Ethyl α-D-glucopyranoside, 4TMS derivative	Sugar		2185	B
	NO.81		21.481	α-Lyxopyranose, 4TMS derivative	Sugar		2206	B
	NO.82		21.611	unknown-21.611			2216	D
	NO.83		21.974	2-O-Glycerol-α-d-galactopyranoside, hexa-TMS	Sugar	2180	2244	B
	NO.84	5965-66-2	22.375	Lactose, 8TMS derivative	Sugar		2275	B
	NO.85	3146-50-7	22.491	D-Glycero-D-gulo-Heptose, 2,3,4,5,6,7-hexakis-O-(trimethylsilyl)-, O-methyloxime	Sugar		2284	B
	NO.86		22.53	β-D-Glucopyranoside, phenylmethyl 2,3,4,6-tetrakis-O-(trimethylsilyl)-	Sugar	2365	2287	B
	NO.87		22.689	unknown-22.689			2300	D
	NO.88		22.902	unknown-22.902			2318	D
	NO.89	69-79-4	22.955	Maltose, 8TMS derivative	Sugar		2321	A
	NO.90	20283-92-5	23.192	Rosmarinic acid, 5O-TMS	Organic acid	3455	2340	A
	NO.91		23.439	unknown-23.439			2359	D
	NO.92		23.627	unknown-23.627			2373	D
	NO.93	547-25-1	23.71	D-(+)-Turanose, octakis(trimethylsilyl) ether	Sugar	2693	2380	B
	NO.94		23.859	unknown-23.859			2392	D
	NO.95		23.917	unknown-23.967			2396	D
	NO.96	13360-52-6	23.961	D-(+)-Cellobiose, octakis(trimethylsilyl) ether, methyloxime (isomer 2)	Sugar	2708	2400	B
	NO.97	479-98-1	24.072	Aucubin, hexakis(trimethylsilyl) ether	Others	2769	2409	A
	NO.98	57-50-1	24.7	Sucrose, 8TMS derivative	Sugar	2712	2458	B
	NO.99		25.416	2-O-(2-(4-hydroxyphenyl)-ethyl)-d-β-glucopyranose, 5TMS	Sugar	2742	2513	B
	NO.100	3687-64-7	27.35	Galactinol, nonakis(trimethylsilyl) ether	Sugar alcohol	2946	2664	A
Note: CAS number represent the compound before derivatization
